# Supplementary material for: Quality of Life and Patient-Reported Outcomes Following Proton Therapy for Oropharyngeal Carcinoma: A Systematic Review
Source: Cancers (Basel). 2023 Apr 12;15(8):2252. doi: 10.3390/cancers15082252 (PMC10137022; doi:10.3390/cancers15082252)
Supplement: Supplementary file 1 [file cancers-15-02252-s001.zip]

Archive with 1 entries (1 files):
- cancers-2117521-supplementary.pdf
